# Supplementary material for: Environmental structure drives resistance to phages and antibiotics during phage therapy and to invading lysogens during colonisation
Source: Sci Rep. 2019 Feb 28;9:3149. doi: 10.1038/s41598-019-39773-3 (PMC6395636; doi:10.1038/s41598-019-39773-3)
Supplement: Supplementary file 3 — File S1 [file 41598_2019_39773_MOESM3_ESM.xlsx]

## Sheet: Parameters
Environmental structure drives resistance to phages and antibiotics during phage therapy and to invading lysogens during colonisation
Jorge A. Moura de Sousa1,2,* , Eduardo P.C. Rocha1,2
1Microbial Evolutionary Genomics, Institut Pasteur, 28, rue Dr Roux, Paris, 75015, France.
2CNRS, UMR3525, 28, rue Dr Roux, Paris, 75015, France.
* corresponding author: jorge-andre.sousa@pasteur.fr
Supplementary File S1
Fixed Parameters			Variable Parameters	Low	Middle	High
Iterations/Generations	50		Initial ratio of Invaders to Resident bacteria	1::7	1::1	7::1
World Size	100x100 (104 bacteria)		Environmental diffusion	Liquid	Semi-Liquid	Solid
World Type	Toroidal		Number of Genes/Genome Size	20	40	60
Maximum Antibiotic Concentration	30		Death Curve (A, B, M)	(0, 0.065, 33)	(0, 0.08, 27)	(0.1, 0.2, 25)
Antibiotic Degradation Lambda	0.0001		Resistance Phage Receptor Mutation Probability	0	10-4	10-2
Phage Degradation Lambda	0.015		Infection Distance	0	2	4
Phage Carrying Capacity (per grid location)	500		Lysogeny Probability Alpha/Kappa	(103, 0.1)	(102, 0.04)	(105, 0.1)
Possible Attachment Morphologies	1		Induction Probability Alpha/Kappa	(103, 0.1)	(103, 0.25)	(103, 0.6)
Maximum Gene Size	50		Specialized transduction probability	0	10-4	10-2
Minimum Gene Size	30		Generalized transduction probability	0	10-4	10-2
Growth Rate	0.7		Burst Size	3	10	20
ARG Mutation Probability	0		Host infection (adsorption probability)	0.01	0.1	0.8
Phage Resistant Receptor Cost	0.1
ARG RIF Cost	0.1
Resistance Phage CRISPR Mutation Probability	0
Abortive Infection Probability	0
Phage Receptor Mutation Probability	0
Phage CRISPR Mutation Probability	0
Phage Host Range Mutation Probability	0
Burst Probability (after induction/infection)	0.9
Curing Probability	0
Superinfection Exclusion	1
Specialized Transduction Cargo Size	10
Gene Loss Probability	0
Specialized transduction genomic distance (genes apart)	1

## Sheet: Antibiotic Death and Induction
	Death 1	Death 2	Death 3																	Induction1	Induction2	Induction3
A1	0	0	0.1	0	0.104799	0.1034	0.106024												Alpha	1000	1000	1000	0	0.000999001	0.000999001	0.000999001
B	0.065	0.08	0.2	1	0.111056	0.111056	0.107346												Kappa	0.1	0.25	0.6	1	0.00110395	0.00128238	0.0018188
M	33	27	25	2	0.117637	0.119203	0.108957																2	0.00121991	0.00164601	0.00330913
				3	0.124553	0.127862	0.110916																3	0.00134804	0.00211253	0.00601327
				4	0.131816	0.137051	0.113297																4	0.0014896	0.00271091	0.010903
				5	0.139434	0.14679	0.116188																5	0.00164601	0.0034782	0.0196901
				6	0.147418	0.157095	0.119693																6	0.0018188	0.00446169	0.0353061
				7	0.155776	0.167982	0.123937																7	0.00200971	0.00572168	0.0625173
				8	0.164516	0.179462	0.129066																8	0.0022206	0.00733486	0.108345
				9	0.173647	0.191545	0.135249																9	0.00245357	0.00939856	0.181272
				10	0.183172	0.20424	0.142683																10	0.00271091	0.0120359	0.287459
				11	0.193099	0.21755	0.151592																11	0.00299517	0.0154017	0.423663
				12	0.203429	0.231475	0.162225																12	0.00330913	0.0196901	0.572546
				13	0.214165	0.246011	0.174855																13	0.00365588	0.0251419	0.709353
				14	0.225308	0.26115	0.189775																14	0.00403882	0.032054	0.816415
				15	0.236855	0.276878	0.207283																15	0.00446169	0.0407868	0.890147
				16	0.248804	0.293178	0.227666																16	0.00492862	0.0517715	0.936567
				17	0.26115	0.310026	0.251183																17	0.00544415	0.0655126	0.964162
				18	0.273885	0.327393	0.278035																18	0.00601327	0.0825832	0.980008
				19	0.287	0.345247	0.308328																19	0.00664149	0.103609	0.988928
				20	0.300483	0.363547	0.342047																20	0.00733486	0.129233	0.993893
				21	0.31432	0.382252	0.379023																21	0.00810002	0.160064	0.996639
				22	0.328495	0.401312	0.418909																22	0.00894429	0.196588	0.998153
				23	0.34299	0.420676	0.461181																23	0.00987568	0.239075	0.998985
				24	0.357783	0.440286	0.505149																24	0.010903	0.287459	0.999443
				25	0.372852	0.460085	0.55																25	0.0120359	0.341244	0.999694
				26	0.388173	0.480011	0.594851																26	0.0132849	0.39945	0.999832
				27	0.403717	0.5	0.638819																27	0.0146616	0.460643	0.999908
				28	0.419458	0.519989	0.681091																28	0.0161786	0.523045	0.999949
				29	0.435364	0.539915	0.720977																29	0.0178497	0.584736	0.999972
				30	0.451404	0.559714	0.757953																30	0.0196901	0.64388	0.999985
				31	0.467546	0.579324	0.791672																31	0.0217159	0.698938	0.999992
				32	0.483756	0.598688	0.821965																32	0.0239451	0.748804	0.999995
				33	0.5	0.617748	0.848817																33	0.0263969	0.792859	0.999997
				34	0.516244	0.636453	0.872334																34	0.0290924	0.830932	0.999999
				35	0.532454	0.654753	0.892717																35	0.032054	0.863214	0.999999
				36	0.548596	0.672607	0.910225																36	0.0353061	0.890147	1
				37	0.564636	0.689974	0.925145																37	0.0388749	0.912316	1
				38	0.580542	0.706822	0.937775																38	0.0427885	0.930361	1
				39	0.596283	0.723122	0.948408																39	0.0470767	0.944916	1
				40	0.611827	0.73885	0.957317																40	0.0517715	0.956572	1
				41	0.627148	0.753989	0.964751																41	0.0569065	0.96585	1
				42	0.642217	0.768525	0.970934																42	0.0625173	0.973201	1
				43	0.65701	0.78245	0.976063																43	0.068641	0.979005	1
				44	0.671505	0.79576	0.980307																44	0.0753163	0.983573	1
				45	0.68568	0.808455	0.983812																45	0.0825832	0.98716	1
				46	0.699517	0.820538	0.986703																46	0.0904827	0.989971	1
				47	0.713	0.832018	0.989084																47	0.0990562	0.992172	1
				48	0.726115	0.842905	0.991043																48	0.108345	0.993893	1
				49	0.73885	0.85321	0.992654																49	0.118391	0.995238	1
				50	0.751196	0.862949	0.993976																50	0.129233	0.996287	1
				51	0.763145	0.872138	0.995062																51	0.14091	0.997106	1
				52	0.774692	0.880797	0.995953																52	0.153455	0.997745	1
				53	0.785835	0.888944	0.996684																53	0.1669	0.998243	1
				54	0.796571	0.8966	0.997283																54	0.181272	0.998631	1
				55	0.806901	0.903784	0.997775																55	0.196588	0.998933	1
				56	0.816828	0.91052	0.998177																56	0.212863	0.999169	1
				57	0.826353	0.916827	0.998507																57	0.230098	0.999353	1
				58	0.835484	0.922728	0.998777																58	0.24829	0.999496	1
				59	0.844224	0.928242	0.998999																59	0.267419	0.999607	1
				60	0.852582	0.933392	0.99918																60	0.287459	0.999694	1
				61	0.860566	0.938197	0.999329																61	0.308369	0.999762	1
				62	0.868184	0.942676	0.99945																62	0.330095	0.999814	1
				63	0.875447	0.946849	0.99955																63	0.352571	0.999856	1
				64	0.882363	0.950734	0.999631																64	0.37572	0.999887	1
				65	0.888944	0.954349	0.999698																65	0.39945	0.999912	1
				66	0.895201	0.95771	0.999753																66	0.423663	0.999932	1
				67	0.901144	0.960834	0.999798																67	0.448247	0.999947	1
				68	0.906785	0.963736	0.999834																68	0.473087	0.999959	1
				69	0.912136	0.966431	0.999864																69	0.498061	0.999968	1
				70	0.917208	0.968932	0.999889																70	0.523045	0.999975	1
				71	0.922012	0.971252	0.999909																71	0.547914	0.99998	1
				72	0.926559	0.973403	0.999926																72	0.572546	0.999985	1
				73	0.930862	0.975398	0.999939																73	0.596823	0.999988	1
				74	0.93493	0.977246	0.99995																74	0.620635	0.999991	1
				75	0.938774	0.978959	0.999959																75	0.64388	0.999993	1
				76	0.942405	0.980545	0.999967																76	0.666466	0.999994	1
				77	0.945833	0.982014	0.999973																77	0.688313	0.999996	1
				78	0.949069	0.983374	0.999978																78	0.709353	0.999997	1
				79	0.95212	0.984632	0.999982																79	0.729531	0.999997	1
				80	0.954998	0.985797	0.999985																80	0.748804	0.999998	1
				81	0.95771	0.986875	0.999988																81	0.767142	0.999998	1
				82	0.960266	0.987872	0.99999																82	0.784527	0.999999	1
				83	0.962673	0.988794	0.999992																83	0.80095	0.999999	1
				84	0.96494	0.989646	0.999993																84	0.816415	0.999999	1
				85	0.967074	0.990435	0.999994																85	0.830932	0.999999	1
				86	0.969082	0.991164	0.999995																86	0.844519	1	1
				87	0.970971	0.991837	0.999996																87	0.857202	1	1
				88	0.972748	0.99246	0.999997																88	0.869011	1	1
				89	0.974419	0.993036	0.999998																89	0.87998	1	1
				90	0.97599	0.993568	0.999998																90	0.890147	1	1
				91	0.977467	0.994059	0.999998																91	0.899551	1	1
				92	0.978855	0.994514	0.999999																92	0.908233	1	1
				93	0.98016	0.994933	0.999999																93	0.916234	1	1
				94	0.981385	0.995321	0.999999																94	0.923596	1	1
				95	0.982536	0.995679	0.999999																95	0.930361	1	1
				96	0.983617	0.99601	0.999999																96	0.936567	1	1
				97	0.984632	0.996316	0.999999																97	0.942255	1	1
				98	0.985585	0.996598	1																98	0.947462	1	1
				99	0.98648	0.996859	1																99	0.952223	1	1
				100	0.98732	0.9971	1																100	0.956572	1	1

## Sheet: Lysogeny
	Lysogeny1	Lysogeny2	Lysogeny3
Alpha	1000	100	100000	0	0.000999001	0.00990099	9.9999e-06
Kappa	0.1	0.04	0.1	1	0.00110395	0.0103009	1.10516e-05
				2	0.00121991	0.0107168	1.22139e-05
				3	0.00134804	0.0111493	1.34984e-05
				4	0.0014896	0.011599	1.4918e-05
				5	0.00164601	0.0120666	1.64869e-05
				6	0.0018188	0.0125529	1.82209e-05
				7	0.00200971	0.0130585	2.01371e-05
				8	0.0022206	0.0135842	2.22549e-05
(103, 0.1)	(102, 0.04)	(105, 0.1)		9	0.00245357	0.0141308	2.45954e-05
				10	0.00271091	0.014699	2.71821e-05
				11	0.00299517	0.0152897	3.00408e-05
				12	0.00330913	0.0159037	3.32001e-05
				13	0.00365588	0.016542	3.66916e-05
				14	0.00403882	0.0172055	4.05504e-05
				15	0.00446169	0.0178951	4.48149e-05
				16	0.00492862	0.0186118	4.95279e-05
				17	0.00544415	0.0193567	5.47365e-05
				18	0.00601327	0.0201308	6.04928e-05
				19	0.00664149	0.0209351	6.68545e-05
				20	0.00733486	0.0217709	7.38851e-05
				21	0.00810002	0.0226393	8.1655e-05
				22	0.00894429	0.0235414	9.0242e-05
				23	0.00987568	0.0244787	9.97319e-05
				24	0.010903	0.0254522	0.00011022
				25	0.0120359	0.0264635	0.00012181
				26	0.0132849	0.0275137	0.000134619
				27	0.0146616	0.0286045	0.000148775
				28	0.0161786	0.0297371	0.000164419
				29	0.0178497	0.0309132	0.000181708
				30	0.0196901	0.0321343	0.000200815
				31	0.0217159	0.0334019	0.00022193
				32	0.0239451	0.0347177	0.000245265
				33	0.0263969	0.0360835	0.000271053
				34	0.0290924	0.0375008	0.000299551
				35	0.032054	0.0389716	0.000331045
				36	0.0353061	0.0404977	0.000365848
				37	0.0388749	0.0420809	0.00040431
				38	0.0427885	0.0437231	0.000446812
				39	0.0470767	0.0454264	0.000493781
				40	0.0517715	0.0471928	0.000545684
				41	0.0569065	0.0490244	0.000603039
				42	0.0625173	0.0509232	0.000666419
				43	0.068641	0.0528915	0.000736455
				44	0.0753163	0.0549315	0.000813846
				45	0.0825832	0.0570454	0.000899362
				46	0.0904827	0.0592356	0.000993854
				47	0.0990562	0.0615044	0.00109826
				48	0.108345	0.0638541	0.00121363
				49	0.118391	0.0662873	0.0013411
				50	0.129233	0.0688064	0.00148193
				51	0.14091	0.0714139	0.00163753
				52	0.153455	0.0741124	0.00180944
				53	0.1669	0.0769044	0.00199936
				54	0.181272	0.0797925	0.00220917
				55	0.196588	0.0827793	0.00244095
				56	0.212863	0.0858675	0.00269697
				57	0.230098	0.0890597	0.00297977
				58	0.24829	0.0923586	0.00329212
				59	0.267419	0.0957669	0.0036371
				60	0.287459	0.0992872	0.00401808
				61	0.308369	0.102922	0.00443879
				62	0.330095	0.106674	0.00490333
				63	0.352571	0.110547	0.00541622
				64	0.37572	0.114541	0.00598245
				65	0.39945	0.118661	0.00660747
				66	0.423663	0.122909	0.00729731
				67	0.448247	0.127286	0.00805859
				68	0.473087	0.131796	0.00889858
				69	0.498061	0.136441	0.00982525
				70	0.523045	0.141223	0.0108474
				71	0.547914	0.146144	0.0119745
				72	0.572546	0.151206	0.0132173
				73	0.596823	0.156412	0.0145871
				74	0.620635	0.161763	0.0160965
				75	0.64388	0.16726	0.0177593
				76	0.666466	0.172906	0.0195905
				77	0.688313	0.178701	0.0216063
				78	0.709353	0.184648	0.0238246
				79	0.729531	0.190746	0.0262644
				80	0.748804	0.196997	0.0289467
				81	0.767142	0.203401	0.0318939
				82	0.784527	0.209959	0.0351304
				83	0.80095	0.216671	0.0386822
				84	0.816415	0.223537	0.0425772
				85	0.830932	0.230557	0.0468453
				86	0.844519	0.237729	0.0515183
				87	0.857202	0.245054	0.0566297
				88	0.869011	0.252529	0.0622149
				89	0.87998	0.260154	0.0683112
				90	0.890147	0.267926	0.074957
				91	0.899551	0.275844	0.0821924
				92	0.908233	0.283906	0.0900581
				93	0.916234	0.292108	0.0985958
				94	0.923596	0.300447	0.107847
				95	0.930361	0.308921	0.117852
				96	0.936567	0.317525	0.128653
				97	0.942255	0.326255	0.140285
				98	0.947462	0.335108	0.152785
				99	0.952223	0.344079	0.166183
				100	0.956572	0.353162	0.180506
				101	0.960541	0.362352	0.195773
				102	0.964162	0.371644	0.211998
				103	0.967461	0.381032	0.229184
				104	0.970466	0.39051	0.247326
				105	0.973201	0.400071	0.266408
				106	0.97569	0.409709	0.286402
				107	0.977952	0.419416	0.307267
				108	0.980008	0.429187	0.328953
				109	0.981876	0.439013	0.351392
				110	0.983573	0.448887	0.374508
				111	0.985113	0.458801	0.398211
				112	0.98651	0.468748	0.422401
				113	0.987778	0.47872	0.446969
				114	0.988928	0.488709	0.471799
				115	0.989971	0.498707	0.496769
				116	0.990917	0.508707	0.521755
				117	0.991774	0.518699	0.546633
				118	0.992551	0.528676	0.57128
				119	0.993255	0.53863	0.595578
				120	0.993893	0.548554	0.619417
				121	0.994471	0.558439	0.642694
				122	0.994995	0.568278	0.665316
				123	0.995469	0.578064	0.687203
				124	0.995898	0.587788	0.708286
				125	0.996287	0.597445	0.72851
				126	0.996639	0.607026	0.74783
				127	0.996958	0.616526	0.766217
				128	0.997247	0.625938	0.783652
				129	0.997508	0.635255	0.800125
				130	0.997745	0.644473	0.815639
				131	0.997959	0.653584	0.830204
				132	0.998153	0.662584	0.843839
				133	0.998328	0.671467	0.856568
				134	0.998487	0.68023	0.868422
				135	0.998631	0.688867	0.879433
				136	0.998761	0.697375	0.889641
				137	0.998879	0.70575	0.899083
				138	0.998985	0.713987	0.907801
				139	0.999082	0.722085	0.915836
				140	0.999169	0.730041	0.923231
				141	0.999248	0.737851	0.930025
				142	0.99932	0.745514	0.93626
				143	0.999384	0.753028	0.941973
				144	0.999443	0.760392	0.947204
				145	0.999496	0.767604	0.951987
				146	0.999544	0.774663	0.956356
				147	0.999587	0.781568	0.960345
				148	0.999627	0.78832	0.963983
				149	0.999662	0.794918	0.967298
				150	0.999694	0.801362	0.970318
				151	0.999723	0.807653	0.973066
				152	0.99975	0.81379	0.975567
				153	0.999773	0.819776	0.97784
				154	0.999795	0.82561	0.979907
				155	0.999814	0.831295	0.981784
				156	0.999832	0.83683	0.983489
				157	0.999848	0.842219	0.985037
				158	0.999863	0.847462	0.986441
				159	0.999876	0.852561	0.987716
				160	0.999887	0.857518	0.988872
				161	0.999898	0.862336	0.98992
				162	0.999908	0.867016	0.990871
				163	0.999917	0.871561	0.991732
				164	0.999925	0.875972	0.992513
				165	0.999932	0.880253	0.993221
				166	0.999938	0.884406	0.993862
				167	0.999944	0.888433	0.994443
				168	0.999949	0.892336	0.994969
				169	0.999954	0.896119	0.995445
				170	0.999959	0.899784	0.995877
				171	0.999963	0.903334	0.996268
				172	0.999966	0.906771	0.996622
				173	0.999969	0.910098	0.996942
				174	0.999972	0.913317	0.997233
				175	0.999975	0.916432	0.997495
				176	0.999977	0.919445	0.997733
				177	0.999979	0.922358	0.997948
				178	0.999981	0.925175	0.998143
				179	0.999983	0.927897	0.99832
				180	0.999985	0.930528	0.998479
				181	0.999986	0.93307	0.998624
				182	0.999988	0.935525	0.998755
				183	0.999989	0.937896	0.998873
				184	0.99999	0.940186	0.99898
				185	0.999991	0.942396	0.999077
				186	0.999992	0.944529	0.999165
				187	0.999992	0.946588	0.999244
				188	0.999993	0.948575	0.999316
				189	0.999994	0.950491	0.999381
				190	0.999994	0.95234	0.99944
				191	0.999995	0.954123	0.999493
				192	0.999995	0.955842	0.999541
				193	0.999996	0.9575	0.999585
				194	0.999996	0.959099	0.999625
				195	0.999997	0.960639	0.99966
				196	0.999997	0.962124	0.999693
				197	0.999997	0.963555	0.999722
				198	0.999997	0.964934	0.999748
				199	0.999998	0.966263	0.999772
				200	0.999998	0.967543	0.999794
				201	0.999998	0.968775	0.999814
				202	0.999998	0.969963	0.999831
				203	0.999998	0.971107	0.999847
				204	0.999999	0.972208	0.999862
				205	0.999999	0.973269	0.999875
				206	0.999999	0.97429	0.999887
				207	0.999999	0.975273	0.999898
				208	0.999999	0.97622	0.999907
				209	0.999999	0.977131	0.999916
				210	0.999999	0.978008	0.999924
				211	0.999999	0.978852	0.999931
				212	0.999999	0.979664	0.999938
				213	0.999999	0.980446	0.999944
				214	0.999999	0.981198	0.999949
				215	1	0.981922	0.999954
				216	1	0.982619	0.999958
				217	1	0.983289	0.999962
				218	1	0.983934	0.999966
				219	1	0.984554	0.999969
				220	1	0.985151	0.999972
				221	1	0.985724	0.999975
				222	1	0.986277	0.999977
				223	1	0.986808	0.999979
				224	1	0.987318	0.999981
				225	1	0.987809	0.999983
				226	1	0.988282	0.999985
				227	1	0.988736	0.999986
				228	1	0.989173	0.999987
				229	1	0.989593	0.999989
				230	1	0.989997	0.99999
				231	1	0.990386	0.999991
				232	1	0.990759	0.999992
				233	1	0.991118	0.999992
				234	1	0.991463	0.999993
				235	1	0.991795	0.999994
				236	1	0.992115	0.999994
				237	1	0.992421	0.999995
				238	1	0.992716	0.999995
				239	1	0.993	0.999996
				240	1	0.993273	0.999996
				241	1	0.993535	0.999997
				242	1	0.993787	0.999997
				243	1	0.994029	0.999997
				244	1	0.994262	0.999997
				245	1	0.994485	0.999998
				246	1	0.994701	0.999998
				247	1	0.994907	0.999998
				248	1	0.995106	0.999998
				249	1	0.995297	0.999998
				250	1	0.995481	0.999999
				251	1	0.995657	0.999999
				252	1	0.995827	0.999999
				253	1	0.99599	0.999999
				254	1	0.996146	0.999999
				255	1	0.996297	0.999999
				256	1	0.996441	0.999999
				257	1	0.99658	0.999999
				258	1	0.996714	0.999999
				259	1	0.996843	0.999999
				260	1	0.996966	0.999999
				261	1	0.997085	1
				262	1	0.997199	1
				263	1	0.997308	1
				264	1	0.997413	1
				265	1	0.997515	1
				266	1	0.997612	1
				267	1	0.997705	1
				268	1	0.997795	1
				269	1	0.997881	1
				270	1	0.997964	1
				271	1	0.998044	1
				272	1	0.99812	1
				273	1	0.998194	1
				274	1	0.998265	1
				275	1	0.998333	1
				276	1	0.998398	1
				277	1	0.998461	1
				278	1	0.998521	1
				279	1	0.998579	1
				280	1	0.998634	1
				281	1	0.998688	1
				282	1	0.998739	1
				283	1	0.998789	1
				284	1	0.998836	1
				285	1	0.998882	1
				286	1	0.998926	1
				287	1	0.998968	1
				288	1	0.999008	1
				289	1	0.999047	1
				290	1	0.999084	1
				291	1	0.99912	1
				292	1	0.999155	1
				293	1	0.999188	1
				294	1	0.99922	1
				295	1	0.99925	1
				296	1	0.999279	1
				297	1	0.999308	1
				298	1	0.999335	1
				299	1	0.999361	1
				300	1	0.999386	1
				301	1	0.99941	1
				302	1	0.999433	1
				303	1	0.999455	1
				304	1	0.999477	1
				305	1	0.999497	1
				306	1	0.999517	1
				307	1	0.999536	1
				308	1	0.999554	1
				309	1	0.999572	1
				310	1	0.999588	1
				311	1	0.999604	1
				312	1	0.99962	1
				313	1	0.999635	1
				314	1	0.999649	1
				315	1	0.999663	1
				316	1	0.999676	1
				317	1	0.999689	1
				318	1	0.999701	1
				319	1	0.999713	1
				320	1	0.999724	1
				321	1	0.999735	1
				322	1	0.999745	1
				323	1	0.999755	1
				324	1	0.999765	1
				325	1	0.999774	1
				326	1	0.999783	1
				327	1	0.999791	1
				328	1	0.9998	1
				329	1	0.999807	1
				330	1	0.999815	1
				331	1	0.999822	1
				332	1	0.999829	1
				333	1	0.999836	1
				334	1	0.999842	1
				335	1	0.999849	1
				336	1	0.999854	1
				337	1	0.99986	1
				338	1	0.999866	1
				339	1	0.999871	1
				340	1	0.999876	1
				341	1	0.999881	1
				342	1	0.999886	1
				343	1	0.99989	1
				344	1	0.999894	1
				345	1	0.999898	1
				346	1	0.999902	1
				347	1	0.999906	1
				348	1	0.99991	1
				349	1	0.999913	1
				350	1	0.999917	1
				351	1	0.99992	1
				352	1	0.999923	1
				353	1	0.999926	1
				354	1	0.999929	1
				355	1	0.999932	1
				356	1	0.999935	1
				357	1	0.999937	1
				358	1	0.99994	1
				359	1	0.999942	1
				360	1	0.999944	1
				361	1	0.999946	1
				362	1	0.999949	1
				363	1	0.999951	1
				364	1	0.999953	1
				365	1	0.999954	1
				366	1	0.999956	1
				367	1	0.999958	1
				368	1	0.99996	1
				369	1	0.999961	1
				370	1	0.999963	1
				371	1	0.999964	1
				372	1	0.999966	1
				373	1	0.999967	1
				374	1	0.999968	1
				375	1	0.999969	1
				376	1	0.999971	1
				377	1	0.999972	1
				378	1	0.999973	1
				379	1	0.999974	1
				380	1	0.999975	1
				381	1	0.999976	1
				382	1	0.999977	1
				383	1	0.999978	1
				384	1	0.999979	1
				385	1	0.999979	1
				386	1	0.99998	1
				387	1	0.999981	1
				388	1	0.999982	1
				389	1	0.999983	1
				390	1	0.999983	1
				391	1	0.999984	1
				392	1	0.999985	1
				393	1	0.999985	1
				394	1	0.999986	1
				395	1	0.999986	1
				396	1	0.999987	1
				397	1	0.999987	1
				398	1	0.999988	1
				399	1	0.999988	1
				400	1	0.999989	1
				401	1	0.999989	1
				402	1	0.99999	1
				403	1	0.99999	1
				404	1	0.99999	1
				405	1	0.999991	1
				406	1	0.999991	1
				407	1	0.999991	1
				408	1	0.999992	1
				409	1	0.999992	1
				410	1	0.999992	1
				411	1	0.999993	1
				412	1	0.999993	1
				413	1	0.999993	1
				414	1	0.999994	1
				415	1	0.999994	1
				416	1	0.999994	1
				417	1	0.999994	1
				418	1	0.999995	1
				419	1	0.999995	1
				420	1	0.999995	1
				421	1	0.999995	1
				422	1	0.999995	1
				423	1	0.999996	1
				424	1	0.999996	1
				425	1	0.999996	1
				426	1	0.999996	1
				427	1	0.999996	1
				428	1	0.999996	1
				429	1	0.999996	1
				430	1	0.999997	1
				431	1	0.999997	1
				432	1	0.999997	1
				433	1	0.999997	1
				434	1	0.999997	1
				435	1	0.999997	1
				436	1	0.999997	1
				437	1	0.999997	1
				438	1	0.999998	1
				439	1	0.999998	1
				440	1	0.999998	1
				441	1	0.999998	1
				442	1	0.999998	1
				443	1	0.999998	1
				444	1	0.999998	1
				445	1	0.999998	1
				446	1	0.999998	1
				447	1	0.999998	1
				448	1	0.999998	1
				449	1	0.999998	1
				450	1	0.999998	1
				451	1	0.999999	1
				452	1	0.999999	1
				453	1	0.999999	1
				454	1	0.999999	1
				455	1	0.999999	1
				456	1	0.999999	1
				457	1	0.999999	1
				458	1	0.999999	1
				459	1	0.999999	1
				460	1	0.999999	1
				461	1	0.999999	1
				462	1	0.999999	1
				463	1	0.999999	1
				464	1	0.999999	1
				465	1	0.999999	1
				466	1	0.999999	1
				467	1	0.999999	1
				468	1	0.999999	1
				469	1	0.999999	1
				470	1	0.999999	1
				471	1	0.999999	1
				472	1	0.999999	1
				473	1	0.999999	1
				474	1	0.999999	1
				475	1	0.999999	1
				476	1	0.999999	1
				477	1	0.999999	1
				478	1	1	1
				479	1	1	1
				480	1	1	1
				481	1	1	1
				482	1	1	1
				483	1	1	1
				484	1	1	1
				485	1	1	1
				486	1	1	1
				487	1	1	1
				488	1	1	1
				489	1	1	1
				490	1	1	1
				491	1	1	1
				492	1	1	1
				493	1	1	1
				494	1	1	1
				495	1	1	1
				496	1	1	1
				497	1	1	1
				498	1	1	1
				499	1	1	1
				500	1	1	1
