# Supplementary material for: Environmental structure drives resistance to phages and antibiotics during phage therapy and to invading lysogens during colonisation
Source: Sci Rep. 2019 Feb 28;9:3149. doi: 10.1038/s41598-019-39773-3 (PMC6395636; doi:10.1038/s41598-019-39773-3)
Supplement: Supplementary file 4 — Table S1 [file 41598_2019_39773_MOESM4_ESM.xlsx]

## Sheet: Sheet2
					Environmental structure drives resistance to phages and antibiotics during phage therapy and to invading lysogens during colonisation
					Jorge A. Moura de Sousa1,2,* , Eduardo P.C. Rocha1,2
					1Microbial Evolutionary Genomics, Institut Pasteur, 28, rue Dr Roux, Paris, 75015, France.
					2CNRS, UMR3525, 28, rue Dr Roux, Paris, 75015, France.
					* corresponding author: jorge-andre.sousa@pasteur.fr
					Supplementary Table S1
References	Parameter	File	Scope	Type	Description	Possible values	Remarks
--	Main Directory	Parameters	Operational	String	The main location where to produce the output files
--	Random Seed	Parameters	Operational	Integer	Value determining the seed to generate random numbers. With a similar seed, repeating a simulation yields similar results	0 -- MAX INT
--	Number of Simulations	Parameters	Operational	Integer	How many repetitions of the same conditions are simulated	0 -- MAX INT
--	Iterations	Parameters	Operational	Integer	How many iterations (after outgrowth, see below) are simulated in a single run	0 -- MAX INT
--	Iterations Outgrowth	Parameters	Operational	Integer	How many iterations are run before phages are introduced in the environment	0 -- MAX INT
--	Log Interval	Parameters	Operational	Integer	The interval (in number of iterations) to collect statistics	0 -- MAX INT
--	Log Sample Genomes	Parameters	Operational	Integer, List	The iterations at which 30 bacterial genomes are sampled from the entire population	List(0 -- MAX INT)
--	World Size	Parameters	Environment	Integer	The size of the squared grid environment. Total number of grid locations is the square of this number. The square of this value corresponds to maximum bacteria population size	100, 200, 300, 500 or 1000	World size higher than 300 might be extremely slow
--	World Type	Parameters	Environment	String	The topology of the world, either delimited at the frontiers or completely connected	"Bounded" or "Toroidal"
--	Environmental Diffusion	Parameters	Environment	String	The type of media/environment to be simulated. Defines the structure of the environment.	"Solid", "Liquid" or "Semi-Solid"
1,2	Antibiotic Degradation Lambda RIF	Parameters	Environment	Float	Parameter of the exponential decay of antibiotic concentration. Function defines updated concentration of drug along time. Applied per grid location.	0 -- 1	0 leads to no degradatation
3	Free Phage Degradation Lambda	Parameters	Environment	Float	Parameter of the exponential decay of phage lifespan. Function defines probability of phage to be removed from the environment, and depends on the time it has subsisted without a host. Applied per virion.	0 -- 1	0 leads to no degradatation
Abstract units	Max Antibiotic Concentration	Parameters	Environment	Integer	The maximum concentration of antibiotic to be applied in a single location, at a single deployment (**not** the maximum concentration a cell can withold)	0 -- MAX INT	Higher concentrations lead to slower times during the application of antibiotics (due to the calculation of diffusion)
--	Antibiotic Times RIF	Parameters	Environment	Integer, List	The iterations at which antibiotic will be applied to the environment	List(0 -- MAX INT)
4	Antibiotic Exposure Structured Environments	Parameters	Environment	String	The type of exposure that is applied in structured environments. Not relevant when environment is set as well-mixed	"Homogeneous" or "Heterogeneous"	Higher concentrations lead to slower times during the application of antibiotics (due to the calculation of diffusion)
No References	Phage Carrying Capacity	Parameters	Environment	Integer	The maximum number of phage that a single grid location can hold.	0 -- MAX INT	Unless this parameter is set really low, the maximum number of phages will be defined mostly by the #hosts*burst_size
Arbitrary Units	Possible Receptors	Parameters	General Evolution	Integer	The maximum phage receptor diversity that can evolve in the system	0 -- MAX INT	Higher values of this parameters will lead to the mutations of bacteria acquiring the necessary receptor to be extremly rare
--	Number Genes	Parameters	Bacteria	Integer	How many genes compose each generated bacterial genome	1 -- MAX INT
Abstract units, kinetic dynamics based on 5,6,7,8	Death Curve A	Parameters	Bacteria	Float	Parameter A of the death curve function. Depends on the concentration of antibiotic in the current location of the bacteria	0 -- 1
Abstract units, kinetic dynamics based on 5,6,7,8	Death Curve B	Parameters	Bacteria	Float	Parameter B of the death curve function. Depends on the concentration of antibiotic in the current location of the bacteria	0 -- MAX FLOAT	0 leads to a constant rate of death, insensitive to the antibiotic concentration (and defined by setting A)
Abstract units, kinetic dynamics based on 5,6,7,8	Death Curve M	Parameters	Bacteria	Float	Parameter M of the death curve function. Depends on the concentration of antibiotic in the current location of the bacteria	0 -- MAX FLOAT
9	Growth Rate	Microbial Setup	Bacteria	Float	The likelihood of a cell to be selected for reproduction. Two cells with the same growth rate each have a 50% chance to be selected	0 -- 1
--	Initial Proportions	Microbial Setup	Bacteria	Float	The initial frequency of a given bacterial species at the start of the simulation. This value is always relative to the maximum population size, i.e., World Size*World Size	0 -- 1
10,11	Resistance Phage Receptor Mutation Probability	Parameters	Bacteria	Float	The probability of randomly generating a new phage receptor resistance during bacteria replication	0 -- 1
10	ARG Mutation Probability	Parameters	Bacteria	Float	The probability of the gene capable of conferring antibiotic resistance to express a resistant phenotype. Conversely, it is also the probability of a resistance phenotype to revert to sensitive.	0 -- 1
12	ARG RIF Cost	Parameters	Bacteria	Float	A value to be decreased when asserting the probability of reproduction (or "fitness"), if the bacteria has resistance to the antibiotic (Rifampicin)	0 -- 1
13	Infection Distance	Parameters	Phage	Integer	Minimum physical distance (in world spaces) for a phage to infect a bacteria	0 -- World Size	0 means the phage and the bacterium must co-incide in the same location
Abstract units, kinetic dynamics based on 14,15,16	Lysogeny Probability Alpha	Parameters	Phage	Float	Alpha parameter of the logistic function controlling the probability of a temperate phage to enter lysogeny. Depends on the concentration of free phage within distance 1 of the current phage. Defined per phage species	0 -- MAX FLOAT
Abstract units, kinetic dynamics based on 14,15,16	Lysogeny Probability Kappa	Parameters	Phage	Float	Kappa parameter of the logistic function controlling the probability of a temperate phage to enter lysogeny. Depends on the concentration of free phage within distance 1 of the current phage. Defined per phage species	0 -- MAX FLOAT	0 leads to a constant probability of lysogeny, insensitive to the phage concentration (and defined by setting Alpha)
Abstract units, kinetic dynamics based on 17	Induction Probability Alpha	Parameters	Phage	Float	Alpha parameter of the logistic function controlling the probability of a prophage to be induced. Depends on the concentration of antibiotic in the location of the current host. Defined per phage species	0 -- MAX FLOAT
Abstract units, kinetic dynamics based on 17	Induction Probability Kappa	Parameters	Phage	Float	Kappa parameter of the logistic function controlling the probability of a prophage to be induced. Depends on the concentration of antibiotic in the location of the current host. Defined per phage species	0 -- MAX FLOAT	0 leads to a constant probility of induction, insensitive to the antibiotic concentration (and defined by setting Alpha)
18	Specialized Transduction Probability	Parameters	Phage	Float	Probability of a phage to wrongly excise and incorporate in its cargo a surrounding bacterial gene. Defined per phage species	0 -- 1
--	Specialized Transduction Genomic Distance	Parameters	Phage	Integer	Maximum genomic distance between a prophage site and a bacterial gene for the former to be transduced (specialized) in the latter. Typically fixed at one, unless one wants to study more exotic molecular mechanisms.	1 -- Number Genes
18	Generalized Transduction Probability	Parameters	Phage	Float	Probability of a phage virion to encapsulate the wrong DNA, incorporating bacterial random DNA as its cargo. Defined per phage species	0 -- 1
18	Transduction Max Cargo Size	Parameters	Phage	Integer	The size of the cargo of phage until a phage is deemed defective. Proxy for phage size. Defined per phage species	0 -- MAX INT
19	Burst Size	Microbial Setup	Phage	Integer	How many virions are produced upon lysis and burst	1 -- MAX INT
20	Burst Probability	Parameters	Phage	Float	The probability of a virulent phage (or an induced temperate phage) to burst once they enter the process of lysis. Describes the (average) latent period of a phage	0 -- 1
6	Phage Receptor Mutation Probability	Parameters	Phage	Float	The probability that a different receptor is randomly generated in a virion	0 -- 1
21,22	Superinfection Exclusion	Microbial Setup	Phage	Float	The probability that Phage A prevents infection by Phage B (See Superinfection Matrix in Microbial Setup file)	0 -- 1
23	Adsorption Probability	Microbial Setup	Phage	Float	The probability that Phage A adsorbs into Host A upon contact and recognition (See Host Matrix in Microbial Setup file)	0 -- 1
References
1	Nielsen EI, Friberg LE. Pharmacokinetic-pharmacodynamic modeling of antibacterial drugs. Andersson D, editor. Pharmacol Rev. American Society for Pharmacology and Experimental Therapeutics; 2013;65: 1053–1090. doi:10.1124/pr.111.005769
2	Pan, M. & Chu, L. M. Adsorption and degradation of five selected antibiotics in agricultural soil. Sci. Total Environ. 545-546, 48–56 (2016).
3	De Paepe M, Taddei F. Viruses' life history: towards a mechanistic basis of a trade-off between survival and reproduction among phages. Kirkwood T, editor. PLoS Biol. Public Library of Science; 2006;4: e193. doi:10.1371/journal.pbio.0040193
4	Hermsen R, Deris JB, Hwa T. On the rapidity of antibiotic resistance evolution facilitated by a concentration gradient. Proc Natl Acad Sci USA. National Academy of Sciences; 2012;109: 10775–10780. doi:10.1073/pnas.1117716109
5	Demidenko, E., Glaholt, S. P., Kyker-Snowman, E., Shaw, J. R. & Chen, C. Y. Single toxin dose-response models revisited. Toxicol. Appl. Pharmacol. 314, 12–23 (2017).
6	Liu YQ, Zhang YZ, Gao PJ. Novel concentration-killing curve method for estimation of bactericidal potency of antibiotics in an in vitro dynamic model. Antimicrob Agents Chemother. American Society for Microbiology; 2004;48: 3884–3891. doi:10.1128/AAC.48.10.3884-3891.2004
7	Levin BR, Udekwu KI. Population dynamics of antibiotic treatment: a mathematical model and hypotheses for time-kill and continuous-culture experiments. Antimicrob Agents Chemother. American Society for Microbiology; 2010;54: 3414–3426. doi:10.1128/AAC.00381-10
8	Davies J, Spiegelman GB, Yim G. The world of subinhibitory antibiotic concentrations. Curr Opin Microbiol. 2006;9: 445–453. doi:10.1016/j.mib.2006.08.006
9	Gibson B, Wilson DJ, Feil E, Eyre-Walker A. The distribution of bacterial doubling times in the wild. Proc Biol Sci. 2018;285: 20180789. doi:10.1098/rspb.2018.0789
10	Drake JW. Comparative rates of spontaneous mutation. Nature. 1969;221: 1132.
11	Labrie SJ, Samson JE, Moineau S. Bacteriophage resistance mechanisms. Nat Rev Micro. Nature Publishing Group; 2010;8: 317–327. doi:10.1038/nrmicro2315
12	Björkman J, Andersson DI. The cost of antibiotic resistance from a bacterial perspective. Drug Resist Updat. 2000;3: 237–245. doi:10.1054/drup.2000.0147
13	Simmons M, Drescher K, Nadell CD, Bucci V. Phage mobility is a core determinant of phage-bacteria coexistence in biofilms. ISME J. Nature Publishing Group; 2017;89: 135. doi:10.1038/ismej.2017.190
14	Zeng L, Skinner SO, Zong C, Sippy J, Feiss M, Golding I. Decision making at a subcellular level determines the outcome of bacteriophage infection. Cell. 2010;141: 682–691. doi:10.1016/j.cell.2010.03.034
15	Erez Z, Steinberger-Levy I, Shamir M, Doron S, Stokar-Avihail A, Peleg Y, et al. Communication between viruses guides lysis-lysogeny decisions. Nature. Nature Publishing Group; 2017;541: 488–493. doi:10.1038/nature21049
16	Kourilsky P. Lysogenization by bacteriophage lambda. I. Multiple infection and the lysogenic response. Mol Gen Genet. 1973;122: 183–195.
17	Lamont I, Brumby AM, Egan JB. UV induction of coliphage 186: prophage induction as an SOS function. Proc Natl Acad Sci USA. National Academy of Sciences; 1989;86: 5492–5496.
18	Touchon M, Moura de Sousa JA, Rocha EP. Embracing the enemy: the diversification of microbial gene repertoires by phage-mediated horizontal gene transfer. Curr Opin Microbiol. 2017;38: 66–73. doi:10.1016/j.mib.2017.04.010
19	Delbruck M. The burst size distribution in the growth of bacterial viruses (bacteriophages). J Bacteriol. 1945;50: 131–135.
20	Abedon ST, Herschler TD, Stopar D. Bacteriophage latent-period evolution as a response to resource availability. Appl Environ Microbiol. American Society for Microbiology (ASM); 2001;67: 4233–4241. doi:10.1128/AEM.67.9.4233-4241.2001
21	Bondy-Denomy J, Qian J, Westra ER, Buckling A, Guttman DS, Davidson AR, et al. Prophages mediate defense against phage infection through diverse mechanisms. ISME J. Nature Publishing Group; 2016;10: 2854–2866. doi:10.1038/ismej.2016.79
22	Susskind MM, Botstein D, Wright A. Superinfection exclusion by P22 prophage in lysogens of Salmonella typhimurium. III. Failure of superinfecting phage DNA to enter sieA+ lysogens. Virology. 1974;62: 350–366.
23	Shao Y, Wang I-N. Bacteriophage adsorption rate and optimal lysis time. Genetics. 2008;180: 471–482. doi:10.1534/genetics.108.090100
