# Supplementary material for: Environmental structure drives resistance to phages and antibiotics during phage therapy and to invading lysogens during colonisation
Source: Sci Rep. 2019 Feb 28;9:3149. doi: 10.1038/s41598-019-39773-3 (PMC6395636; doi:10.1038/s41598-019-39773-3)
Supplement: Supplementary file 5 — Dataset 1 [file 41598_2019_39773_MOESM5_ESM.zip]

Archive with 106 entries (91 files):
- Supplementary Data 1 - InputFiles/
- Supplementary Data 1 - InputFiles/.DS_Store
- __MACOSX/
- __MACOSX/Supplementary Data 1 - InputFiles/
- __MACOSX/Supplementary Data 1 - InputFiles/._.DS_Store
- Supplementary Data 1 - InputFiles/Figure2/
- Supplementary Data 1 - InputFiles/Figure2/Fig2a.MicrobialSetup.txt
- __MACOSX/Supplementary Data 1 - InputFiles/Figure2/
- __MACOSX/Supplementary Data 1 - InputFiles/Figure2/._Fig2a.MicrobialSetup.txt
- Supplementary Data 1 - InputFiles/Figure2/Fig2a.Parameters.txt
- __MACOSX/Supplementary Data 1 - InputFiles/Figure2/._Fig2a.Parameters.txt
- Supplementary Data 1 - InputFiles/Figure2/Fig2b.MicrobialSetup.txt
- __MACOSX/Supplementary Data 1 - InputFiles/Figure2/._Fig2b.MicrobialSetup.txt
- Supplementary Data 1 - InputFiles/Figure2/Fig2b.Parameters.txt
- __MACOSX/Supplementary Data 1 - InputFiles/Figure2/._Fig2b.Parameters.txt
- Supplementary Data 1 - InputFiles/Figure2/Fig2c.MicrobialSetup.txt
- __MACOSX/Supplementary Data 1 - InputFiles/Figure2/._Fig2c.MicrobialSetup.txt
- Supplementary Data 1 - InputFiles/Figure2/Fig2c.Parameters.txt
- __MACOSX/Supplementary Data 1 - InputFiles/Figure2/._Fig2c.Parameters.txt
- Supplementary Data 1 - InputFiles/Figure2/Fig2d.MicrobialSetup.txt
- __MACOSX/Supplementary Data 1 - InputFiles/Figure2/._Fig2d.MicrobialSetup.txt
- Supplementary Data 1 - InputFiles/Figure2/Fig2d.Parameters.txt
- __MACOSX/Supplementary Data 1 - InputFiles/Figure2/._Fig2d.Parameters.txt
- Supplementary Data 1 - InputFiles/Figure2/Fig2e.MicrobialSetup.txt
- __MACOSX/Supplementary Data 1 - InputFiles/Figure2/._Fig2e.MicrobialSetup.txt
- Supplementary Data 1 - InputFiles/Figure2/Fig2e.Parameters.txt
- __MACOSX/Supplementary Data 1 - InputFiles/Figure2/._Fig2e.Parameters.txt
- Supplementary Data 1 - InputFiles/Figure2/Fig2f.MicrobialSetup.txt
- __MACOSX/Supplementary Data 1 - InputFiles/Figure2/._Fig2f.MicrobialSetup.txt
- Supplementary Data 1 - InputFiles/Figure2/Fig2f.Parameters.txt
- __MACOSX/Supplementary Data 1 - InputFiles/Figure2/._Fig2f.Parameters.txt
- __MACOSX/Supplementary Data 1 - InputFiles/._Figure2
- Supplementary Data 1 - InputFiles/Figure3/
- Supplementary Data 1 - InputFiles/Figure3/.DS_Store
- __MACOSX/Supplementary Data 1 - InputFiles/Figure3/
- __MACOSX/Supplementary Data 1 - InputFiles/Figure3/._.DS_Store
- Supplementary Data 1 - InputFiles/Figure3/3e/
- Supplementary Data 1 - InputFiles/Figure3/3e/.DS_Store
- __MACOSX/Supplementary Data 1 - InputFiles/Figure3/3e/
- __MACOSX/Supplementary Data 1 - InputFiles/Figure3/3e/._.DS_Store
- Supplementary Data 1 - InputFiles/Figure3/3e/Fig3e_Liquid0.Parameters.txt
- __MACOSX/Supplementary Data 1 - InputFiles/Figure3/3e/._Fig3e_Liquid0.Parameters.txt
- Supplementary Data 1 - InputFiles/Figure3/3e/Fig3e_Liquid1.Parameters.txt
- __MACOSX/Supplementary Data 1 - InputFiles/Figure3/3e/._Fig3e_Liquid1.Parameters.txt
- Supplementary Data 1 - InputFiles/Figure3/3e/Fig3e_Liquid2.Parameters.txt
- __MACOSX/Supplementary Data 1 - InputFiles/Figure3/3e/._Fig3e_Liquid2.Parameters.txt
- Supplementary Data 1 - InputFiles/Figure3/3e/Fig3e_Liquid3.Parameters.txt
- __MACOSX/Supplementary Data 1 - InputFiles/Figure3/3e/._Fig3e_Liquid3.Parameters.txt
- Supplementary Data 1 - InputFiles/Figure3/3e/Fig3e_PhagePlusAntRes.MicrobialSetup.txt
- __MACOSX/Supplementary Data 1 - InputFiles/Figure3/3e/._Fig3e_PhagePlusAntRes.MicrobialSetup.txt
- Supplementary Data 1 - InputFiles/Figure3/3e/Fig3e_Spatial0.Parameters.txt
- __MACOSX/Supplementary Data 1 - InputFiles/Figure3/3e/._Fig3e_Spatial0.Parameters.txt
- Supplementary Data 1 - InputFiles/Figure3/3e/Fig3e_Spatial1.Parameters.txt
- __MACOSX/Supplementary Data 1 - InputFiles/Figure3/3e/._Fig3e_Spatial1.Parameters.txt
- Supplementary Data 1 - InputFiles/Figure3/3e/Fig3e_Spatial2.Parameters.txt
- __MACOSX/Supplementary Data 1 - InputFiles/Figure3/3e/._Fig3e_Spatial2.Parameters.txt
- Supplementary Data 1 - InputFiles/Figure3/3e/Fig3e_Spatial3.Parameters.txt
- __MACOSX/Supplementary Data 1 - InputFiles/Figure3/3e/._Fig3e_Spatial3.Parameters.txt
- Supplementary Data 1 - InputFiles/Figure3/3e/Fig3e_SpatialHeteroAntibiotics0.Parameters.txt
- __MACOSX/Supplementary Data 1 - InputFiles/Figure3/3e/._Fig3e_SpatialHeteroAntibiotics0.Parameters.txt
- Supplementary Data 1 - InputFiles/Figure3/3e/Fig3e_SpatialHeteroAntibiotics1.Parameters.txt
- __MACOSX/Supplementary Data 1 - InputFiles/Figure3/3e/._Fig3e_SpatialHeteroAntibiotics1.Parameters.txt
- Supplementary Data 1 - InputFiles/Figure3/3e/Fig3e_SpatialHeteroAntibiotics2.Parameters.txt
- __MACOSX/Supplementary Data 1 - InputFiles/Figure3/3e/._Fig3e_SpatialHeteroAntibiotics2.Parameters.txt
- Supplementary Data 1 - InputFiles/Figure3/3e/Fig3e_SpatialHeteroAntibiotics3.Parameters.txt
- __MACOSX/Supplementary Data 1 - InputFiles/Figure3/3e/._Fig3e_SpatialHeteroAntibiotics3.Parameters.txt
- __MACOSX/Supplementary Data 1 - InputFiles/Figure3/._3e
- Supplementary Data 1 - InputFiles/Figure3/Fig3a_Liquid1.Parameters.txt
- __MACOSX/Supplementary Data 1 - InputFiles/Figure3/._Fig3a_Liquid1.Parameters.txt
- Supplementary Data 1 - InputFiles/Figure3/Fig3b_Spatial1.Parameters.txt
- __MACOSX/Supplementary Data 1 - InputFiles/Figure3/._Fig3b_Spatial1.Parameters.txt
- Supplementary Data 1 - InputFiles/Figure3/Fig3c_Liquid2.Parameters.txt
- __MACOSX/Supplementary Data 1 - InputFiles/Figure3/._Fig3c_Liquid2.Parameters.txt
- Supplementary Data 1 - InputFiles/Figure3/Fig3d_Spatial2.Parameters.txt
- __MACOSX/Supplementary Data 1 - InputFiles/Figure3/._Fig3d_Spatial2.Parameters.txt
- __MACOSX/Supplementary Data 1 - InputFiles/._Figure3
- Supplementary Data 1 - InputFiles/Figure4/
- Supplementary Data 1 - InputFiles/Figure4/Fig4.MicrobialSetup.txt
- __MACOSX/Supplementary Data 1 - InputFiles/Figure4/
- __MACOSX/Supplementary Data 1 - InputFiles/Figure4/._Fig4.MicrobialSetup.txt
- Supplementary Data 1 - InputFiles/Figure4/Fig4a_Liquid.Parameters.txt
- __MACOSX/Supplementary Data 1 - InputFiles/Figure4/._Fig4a_Liquid.Parameters.txt
- Supplementary Data 1 - InputFiles/Figure4/Fig4b_Solid.Parameters.txt
- __MACOSX/Supplementary Data 1 - InputFiles/Figure4/._Fig4b_Solid.Parameters.txt
- Supplementary Data 1 - InputFiles/Figure4/Fig4c_SolidAntibiotics.Parameters.txt
- __MACOSX/Supplementary Data 1 - InputFiles/Figure4/._Fig4c_SolidAntibiotics.Parameters.txt
- __MACOSX/Supplementary Data 1 - InputFiles/._Figure4
- Supplementary Data 1 - InputFiles/Figure5/
- Supplementary Data 1 - InputFiles/Figure5/Fig5RFA_BasisForCombinations.MicrobialSetup.txt
- __MACOSX/Supplementary Data 1 - InputFiles/Figure5/
- __MACOSX/Supplementary Data 1 - InputFiles/Figure5/._Fig5RFA_BasisForCombinations.MicrobialSetup.txt
- Supplementary Data 1 - InputFiles/Figure5/Fig5RFA_BasisForCombinations.Parameters.txt
- __MACOSX/Supplementary Data 1 - InputFiles/Figure5/._Fig5RFA_BasisForCombinations.Parameters.txt
- __MACOSX/Supplementary Data 1 - InputFiles/._Figure5
- Supplementary Data 1 - InputFiles/Figure6/
- Supplementary Data 1 - InputFiles/Figure6/.DS_Store
- __MACOSX/Supplementary Data 1 - InputFiles/Figure6/
- __MACOSX/Supplementary Data 1 - InputFiles/Figure6/._.DS_Store
- Supplementary Data 1 - InputFiles/Figure6/Fig6[abc].MicrobialSetup.txt
- __MACOSX/Supplementary Data 1 - InputFiles/Figure6/._Fig6[abc].MicrobialSetup.txt
- Supplementary Data 1 - InputFiles/Figure6/Fig6[abc].Parameters.txt
- __MACOSX/Supplementary Data 1 - InputFiles/Figure6/._Fig6[abc].Parameters.txt
- Supplementary Data 1 - InputFiles/Figure6/Fig6[abc]_Solid.Parameters.txt
- __MACOSX/Supplementary Data 1 - InputFiles/Figure6/._Fig6[abc]_Solid.Parameters.txt
- __MACOSX/Supplementary Data 1 - InputFiles/._Figure6
- __MACOSX/._Supplementary Data 1 - InputFiles
