# Supplementary material for: Environmental structure drives resistance to phages and antibiotics during phage therapy and to invading lysogens during colonisation
Source: Sci Rep. 2019 Feb 28;9:3149. doi: 10.1038/s41598-019-39773-3 (PMC6395636; doi:10.1038/s41598-019-39773-3)
Supplement: Supplementary file 5 — Dataset 1 [file 41598_2019_39773_MOESM5_ESM.zip › Supplementary Data 1 - InputFiles/Figure2/Fig2b.Parameters.txt]

Main Directory=OutputsFigs_P1_010/
######Simulation Parameters######
Random Seed=900

Number Simulations=30
Iterations=50
Iterations Outgrowth=0
Log Interval=1
Log Sample Genomes=-1
######


######Environment Parameters######
World Size=100
#Bounded (physical barriers at the border) OR Toroidal (continuous world)
World Type=Toroidal

#Liquid OR Solid (equivalent to distance 1 in the grid) OR Semi-Solid (equivalent to distance 3 in the grid)
Environmental Diffusion=Liquid

Antibiotic Degradation Lambda RIF=0.0001
Antibiotic Degradation Lambda STR=0.0001
Antibiotic Degradation Lambda QUIN=0.0001

Free Phage Degradation Lambda=0.015
eDNA Degradation Lambda=0.05

Max Antibiotic Concentration RIF=40
Max Antibiotic Concentration STR=40
Max Antibiotic Concentration QUIN=40

Antibiotic Times RIF=-5
Antibiotic Times STR=-100
Antibiotic Times QUIN=-100

Antibiotic Exposure Structured Environments=Homogeneous
######


######Bacteria General Parameters######
Number Genes=20
Minimum Gene Size=30
Maximum Gene Size=50

Gene Loss Probability=0

Death Curve (A, B, M)=0, 0.065, 33


Possible Receptors=1
Resistance Phage Receptor Mutation Probability=0
Resistance Phage CRISPR Mutation Probability=0
Resistance Phage Cost=0.1
######


######ARG Parameters######
ARG Mutation Probability=0
ARG Rif Cost=0.1
ARG Str Cost=0.6
ARG Quin Cost=0.7
######


######Phages and transduction######
Phage Carrying Capacity=500
Abortive Infection Probability=0
Phage Receptor Mutation Probability=0
Phage CRISPR Mutation Probability=0
Phage Host Range Mutation Probability=0
Phage Recombination Probability=0
Burst Probability=0.9

Curing Probability=0
Specialized Transduction Genomic Distance=2
Infection Distance=2

Failed Phage Infection DNA Prophage Integration=0
Failed Phage Infection DNA Chromosome Integration=0
######
