# Supplementary material for: Environmental structure drives resistance to phages and antibiotics during phage therapy and to invading lysogens during colonisation
Source: Sci Rep. 2019 Feb 28;9:3149. doi: 10.1038/s41598-019-39773-3 (PMC6395636; doi:10.1038/s41598-019-39773-3)
Supplement: Supplementary file 5 — Dataset 1 [file 41598_2019_39773_MOESM5_ESM.zip › Supplementary Data 1 - InputFiles/Figure3/3e/Fig3e_PhagePlusAntRes.MicrobialSetup.txt]

#BacteriaName	Color	DNAIdentifier	InitialFreq	GrowthRate	ResistantAntib	ResistantPhage	Prophage
Coli_Sensitive	green	A	0.1	0.7	NA	NA	NA
#
#PhageName	ColorGenome	PhageType	Receptor BurstSize	DNAIdentifier	InTheEnvironment	LysogenyAlpha	LysogenyKappa	InductionAlpha	InductionKappa GenTransductionProb SpecTransductionProb MaxCargoSize
PhVir	yellow	Virulent	0	10	G	10	10E200	0.05	100000	0.4	0	0	10
#
#HostMatrix
	Coli_Sensitive	
PhVir	0.8
#
#SuperinfectionProbability
	PhTemp	PhTemp_Defective	PhVir	PhVir_Defective
PhVir	0	0	1	0
PhVir_Defective	0	0	0	0
