# Supplementary material for: Environmental structure drives resistance to phages and antibiotics during phage therapy and to invading lysogens during colonisation
Source: Sci Rep. 2019 Feb 28;9:3149. doi: 10.1038/s41598-019-39773-3 (PMC6395636; doi:10.1038/s41598-019-39773-3)
Supplement: Supplementary file 5 — Dataset 1 [file 41598_2019_39773_MOESM5_ESM.zip › Supplementary Data 1 - InputFiles/Figure5/Fig5RFA_BasisForCombinations.MicrobialSetup.txt]

#BacteriaName	Color	DNAIdentifier	InitialFreq	GrowthRate	ResistantAntib	ResistantPhage	Prophage
Coli_Invader	green	A	0.4	0.7	NA	NA	(PhTemp, 10)
Coli_Resident	red	B	0.4	0.7	NA	NA	NA
#
#PhageName	ColorGenome	PhageType	Receptor BurstSize	DNAIdentifier	InTheEnvironment	LysogenyAlpha	LysogenyKappa	InductionAlpha	InductionKappa GenTransductionProb SpecTransductionProb MaxCargoSize
PhTemp	yellow	Temperate	0	10	G	0	100000	0.1	1000	0.25	0.001	0	10
#
#HostMatrix
	Coli_Invader	Coli_Resident
PhTemp	0.8	0.8
#
#SuperinfectionProbability
	PhTemp	PhTemp_Defective
PhTemp	1	0
PhTemp_Defective	0	0
