# Supplementary material for: Environmental structure drives resistance to phages and antibiotics during phage therapy and to invading lysogens during colonisation
Source: Sci Rep. 2019 Feb 28;9:3149. doi: 10.1038/s41598-019-39773-3 (PMC6395636; doi:10.1038/s41598-019-39773-3)
Supplement: Supplementary file 5 — Dataset 1 [file 41598_2019_39773_MOESM5_ESM.zip › Supplementary Data 1 - InputFiles/Figure6/Fig6[abc].MicrobialSetup.txt]

#BacteriaName	Color	DNAIdentifier	InitialFreq	GrowthRate	ResistantAntib	ResistantPhage	Prophage
L	red	B	0.01	0.7	NA	NA	(PhTemp, 10)
S	blue	C	0.1	0.7	NA	NA	NA
#
#PhageName	ColorGenome	PhageType	Receptor BurstSize	DNAIdentifier	InTheEnvironment	LysogenyAlpha	LysogenyKappa	InductionAlpha	InductionKappa GenTransductionProb SpecTransductionProb MaxCargoSize
PhTemp	yellow	Temperate	0	10	G	0	25	0.2	20	0.5	0	0	10
#
#HostMatrix
	L	S
PhTemp	0.8	0.8
#
#SuperinfectionProbability
	PhTemp	PhTemp_Defective
PhTemp	1	0
PhTemp_Defective	0	0
